# Supplementary material for: Mannose-Coated Reconstituted Lipoprotein Nanoparticles for the Targeting of Tumor-Associated Macrophages: Optimization, Characterization, and In Vitro Evaluation of Effectiveness
Source: Pharmaceutics. 2023 Jun 8;15(6):1685. doi: 10.3390/pharmaceutics15061685 (PMC10304188; doi:10.3390/pharmaceutics15061685)
Supplement: Supplementary file 1 [file pharmaceutics-15-01685-s001.zip]

Archive with 1 entries (1 files):
- pharmaceutics-2391086-supplementary.pdf
